# Supplementary material for: How Does In Vitro Digestion Change the Amount of Phenolics in Morus alba L. Leaf? Analysis of Preparations and Infusions
Source: Metabolites. 2024 Jan 1;14(1):31. doi: 10.3390/metabo14010031 (PMC10818460; doi:10.3390/metabo14010031)
Supplement: Supplementary file 1 [file metabolites-14-00031-s001.zip]

Archive with 1 entries (1 files):
- metabolites-2777769-supplementary.pdf
